# Supplementary material for: Transcriptome profiling of microRNAs reveals potential mechanisms of manual therapy alleviating neuropathic pain through microRNA-547-3p-mediated Map4k4/NF-κb signaling pathway
Source: J Neuroinflammation. 2022 Sep 1;19:211. doi: 10.1186/s12974-022-02568-x (PMC9434879; doi:10.1186/s12974-022-02568-x)
Supplement: Supplementary file 6 — Additional file 6. The prediction of the target genes of miR-375-3p, miR-449a-5p, and miR-547-3p. [file 12974_2022_2568_MOESM6_ESM.xlsx]

## Sheet: Target genes
No.	miRNA	ID	Gene	miRDB	miRTarBase	miRWalk	TargetScan	No.	miRNA	ID	Gene	miRDB	miRTarBase	miRWalk	TargetScan	No.	miRNA	ID	Gene	miRDB	miRTarBase	miRWalk	TargetScan
1	rno-miR-375-3p	MIMAT0005307	Acsl3	1	0	1	1	1	rno-miR-449a-5p	MIMAT0001543	Aatk	1	0	1	1	1	rno-miR-547-3p	MIMAT0012851	Adcy2	1	0	1	1
2	rno-miR-375-3p	MIMAT0005307	Ankmy2	1	0	1	1	2	rno-miR-449a-5p	MIMAT0001543	Areg	1	0	1	1	2	rno-miR-547-3p	MIMAT0012851	Ammecr1l	1	0	1	1
3	rno-miR-375-3p	MIMAT0005307	Asb10	1	0	1	1	3	rno-miR-449a-5p	MIMAT0001543	Atp6v0a1	1	0	1	1	3	rno-miR-547-3p	MIMAT0012851	Anks1a	1	0	1	1
4	rno-miR-375-3p	MIMAT0005307	Atpaf1	1	0	1	1	4	rno-miR-449a-5p	MIMAT0001543	Bgn	1	0	1	1	4	rno-miR-547-3p	MIMAT0012851	Ano1	1	0	1	1
5	rno-miR-375-3p	MIMAT0005307	Cacnb4	1	0	1	1	5	rno-miR-449a-5p	MIMAT0001543	Cacnb3	1	0	1	1	5	rno-miR-547-3p	MIMAT0012851	Ap1s3	1	0	1	1
6	rno-miR-375-3p	MIMAT0005307	Cept1	1	0	1	1	6	rno-miR-449a-5p	MIMAT0001543	Ccdc97	1	0	1	1	6	rno-miR-547-3p	MIMAT0012851	Ap1s2	1	0	1	1
7	rno-miR-375-3p	MIMAT0005307	Chsy1	1	0	1	1	7	rno-miR-449a-5p	MIMAT0001543	Cd47	1	0	1	1	7	rno-miR-547-3p	MIMAT0012851	Ap3s1	1	0	1	1
8	rno-miR-375-3p	MIMAT0005307	Cnih4	1	0	1	1	8	rno-miR-449a-5p	MIMAT0001543	Celf3	1	0	1	1	8	rno-miR-547-3p	MIMAT0012851	Arhgap24	1	0	1	1
9	rno-miR-375-3p	MIMAT0005307	Cpne8	1	0	1	1	9	rno-miR-449a-5p	MIMAT0001543	Dixdc1	1	0	1	1	9	rno-miR-547-3p	MIMAT0012851	Arhgef2	1	0	1	1
10	rno-miR-375-3p	MIMAT0005307	Cpt1a	1	0	1	1	10	rno-miR-449a-5p	MIMAT0001543	Elmod1	1	0	1	1	10	rno-miR-547-3p	MIMAT0012851	Armcx2	1	0	1	1
11	rno-miR-375-3p	MIMAT0005307	Cstf2	1	0	1	1	11	rno-miR-449a-5p	MIMAT0001543	Fam45a	1	0	1	1	11	rno-miR-547-3p	MIMAT0012851	Arpp21	1	0	1	1
12	rno-miR-375-3p	MIMAT0005307	Cul2	1	0	1	1	12	rno-miR-449a-5p	MIMAT0001543	Gmppb	1	0	1	1	12	rno-miR-547-3p	MIMAT0012851	Atp10a	1	0	1	1
13	rno-miR-375-3p	MIMAT0005307	Cyld	1	0	1	1	13	rno-miR-449a-5p	MIMAT0001543	Gpr158	1	0	1	1	13	rno-miR-547-3p	MIMAT0012851	B3galnt2	1	0	1	1
14	rno-miR-375-3p	MIMAT0005307	Dip2c	1	0	1	1	14	rno-miR-449a-5p	MIMAT0001543	Hdac1	1	0	1	1	14	rno-miR-547-3p	MIMAT0012851	Bcap31	1	0	1	1
15	rno-miR-375-3p	MIMAT0005307	Dram1	1	0	1	1	15	rno-miR-449a-5p	MIMAT0001543	Ing5	1	0	1	1	15	rno-miR-547-3p	MIMAT0012851	Bcat1	1	0	1	1
16	rno-miR-375-3p	MIMAT0005307	Ebf1	1	0	1	1	16	rno-miR-449a-5p	MIMAT0001543	Inpp4a	1	0	1	1	16	rno-miR-547-3p	MIMAT0012851	Bdnf	1	0	1	1
17	rno-miR-375-3p	MIMAT0005307	Ehmt1	1	0	1	1	17	rno-miR-449a-5p	MIMAT0001543	Itsn1	1	0	1	1	17	rno-miR-547-3p	MIMAT0012851	Bmp5	1	0	1	1
18	rno-miR-375-3p	MIMAT0005307	Elavl2	1	0	1	1	18	rno-miR-449a-5p	MIMAT0001543	Lrrc59	1	0	1	1	18	rno-miR-547-3p	MIMAT0012851	Bmpr1b	1	0	1	1
19	rno-miR-375-3p	MIMAT0005307	Elavl4	1	0	1	1	19	rno-miR-449a-5p	MIMAT0001543	Lrtm2	1	0	1	1	19	rno-miR-547-3p	MIMAT0012851	Calb2	1	0	1	1
20	rno-miR-375-3p	MIMAT0005307	Elk4	1	0	1	1	20	rno-miR-449a-5p	MIMAT0001543	Ltbp2	1	0	1	1	20	rno-miR-547-3p	MIMAT0012851	Camkmt	1	0	1	1
21	rno-miR-375-3p	MIMAT0005307	Epha4	1	0	1	1	21	rno-miR-449a-5p	MIMAT0001543	Map1a	1	0	1	1	21	rno-miR-547-3p	MIMAT0012851	Cast	1	0	1	1
22	rno-miR-375-3p	MIMAT0005307	Foxe1	1	0	1	1	22	rno-miR-449a-5p	MIMAT0001543	Mob3b	1	0	1	1	22	rno-miR-547-3p	MIMAT0012851	Ccdc148	1	0	1	1
23	rno-miR-375-3p	MIMAT0005307	Fzd8	1	0	1	1	23	rno-miR-449a-5p	MIMAT0001543	Notch1	1	0	1	1	23	rno-miR-547-3p	MIMAT0012851	Ccdc43	1	0	1	1
24	rno-miR-375-3p	MIMAT0005307	Gap43	1	0	1	1	24	rno-miR-449a-5p	MIMAT0001543	Pde1c	1	0	1	1	24	rno-miR-547-3p	MIMAT0012851	Cd48	1	0	1	1
25	rno-miR-375-3p	MIMAT0005307	Gas2	1	0	1	1	25	rno-miR-449a-5p	MIMAT0001543	Plcb1	1	0	1	1	25	rno-miR-547-3p	MIMAT0012851	Cdc14a	1	0	1	1
26	rno-miR-375-3p	MIMAT0005307	Golph3	1	0	1	1	26	rno-miR-449a-5p	MIMAT0001543	Plod1	1	0	1	1	26	rno-miR-547-3p	MIMAT0012851	Cdh2	1	0	1	1
27	rno-miR-375-3p	MIMAT0005307	Gphn	1	0	1	1	27	rno-miR-449a-5p	MIMAT0001543	Ppp2r3a	1	0	1	1	27	rno-miR-547-3p	MIMAT0012851	Celf5	1	0	1	1
28	rno-miR-375-3p	MIMAT0005307	Grem2	1	0	1	1	28	rno-miR-449a-5p	MIMAT0001543	Rab21	1	0	1	1	28	rno-miR-547-3p	MIMAT0012851	Chst8	1	0	1	1
29	rno-miR-375-3p	MIMAT0005307	Hnrnpr	1	0	1	1	29	rno-miR-449a-5p	MIMAT0001543	Rad54l2	1	0	1	1	29	rno-miR-547-3p	MIMAT0012851	Col9a1	1	0	1	1
30	rno-miR-375-3p	MIMAT0005307	Itga6	1	0	1	1	30	rno-miR-449a-5p	MIMAT0001543	Rarg	1	0	1	1	30	rno-miR-547-3p	MIMAT0012851	Copb1	1	0	1	1
31	rno-miR-375-3p	MIMAT0005307	Kcnab1	1	0	1	1	31	rno-miR-449a-5p	MIMAT0001543	Rnf128	1	0	1	1	31	rno-miR-547-3p	MIMAT0012851	Csgalnact2	1	0	1	1
32	rno-miR-375-3p	MIMAT0005307	Kcnk1	1	0	1	1	32	rno-miR-449a-5p	MIMAT0001543	Rps6ka4	1	0	1	1	32	rno-miR-547-3p	MIMAT0012851	Csrnp1	1	0	1	1
33	rno-miR-375-3p	MIMAT0005307	Kif5c	1	0	1	1	33	rno-miR-449a-5p	MIMAT0001543	Shisa7	1	0	1	1	33	rno-miR-547-3p	MIMAT0012851	Ctcf	1	0	1	1
34	rno-miR-375-3p	MIMAT0005307	Klf4	1	0	1	1	34	rno-miR-449a-5p	MIMAT0001543	Slc35g2	1	0	1	1	34	rno-miR-547-3p	MIMAT0012851	Ctr9	1	0	1	1
35	rno-miR-375-3p	MIMAT0005307	Klf5	1	0	1	1	35	rno-miR-449a-5p	MIMAT0001543	Slc44a2	1	0	1	1	35	rno-miR-547-3p	MIMAT0012851	Ddb1	1	0	1	1
36	rno-miR-375-3p	MIMAT0005307	Klhl20	1	0	1	1	36	rno-miR-449a-5p	MIMAT0001543	Slc7a5	1	0	1	1	36	rno-miR-547-3p	MIMAT0012851	Depdc1	1	0	1	1
37	rno-miR-375-3p	MIMAT0005307	Ldhb	1	0	1	1	37	rno-miR-449a-5p	MIMAT0001543	Svop	1	0	1	1	37	rno-miR-547-3p	MIMAT0012851	Dhx57	1	0	1	1
38	rno-miR-375-3p	MIMAT0005307	Lpar4	1	0	1	1	38	rno-miR-449a-5p	MIMAT0001543	Syt1	1	0	1	1	38	rno-miR-547-3p	MIMAT0012851	Dixdc1	1	0	1	1
39	rno-miR-375-3p	MIMAT0005307	Lpo	1	0	1	1	39	rno-miR-449a-5p	MIMAT0001543	Tfcp2l1	1	0	1	1	39	rno-miR-547-3p	MIMAT0012851	Dse	1	0	1	1
40	rno-miR-375-3p	MIMAT0005307	Man1a2	1	0	1	1	40	rno-miR-449a-5p	MIMAT0001543	Tfdp2	1	0	1	1	40	rno-miR-547-3p	MIMAT0012851	Dyrk1b	1	0	1	1
41	rno-miR-375-3p	MIMAT0005307	Mettl14	1	0	1	1	41	rno-miR-449a-5p	MIMAT0001543	Tgif2	1	0	1	1	41	rno-miR-547-3p	MIMAT0012851	Enpep	1	0	1	1
42	rno-miR-375-3p	MIMAT0005307	Mier3	1	0	1	1	42	rno-miR-449a-5p	MIMAT0001543	Tom1	1	0	1	1	42	rno-miR-547-3p	MIMAT0012851	Enpp2	1	0	1	1
43	rno-miR-375-3p	MIMAT0005307	Mxi1	1	0	1	1	43	rno-miR-449a-5p	MIMAT0001543	Trim26	1	0	1	1	43	rno-miR-547-3p	MIMAT0012851	Fads1	1	0	1	1
44	rno-miR-375-3p	MIMAT0005307	Ndufaf4	1	0	1	1	44	rno-miR-449a-5p	MIMAT0001543	Ttll3	1	0	1	1	44	rno-miR-547-3p	MIMAT0012851	Fam172a	1	0	1	1
45	rno-miR-375-3p	MIMAT0005307	Nlk	1	0	1	1	45	rno-miR-449a-5p	MIMAT0001543	Wdr37	1	0	1	1	45	rno-miR-547-3p	MIMAT0012851	Fbxl5	1	0	1	1
46	rno-miR-375-3p	MIMAT0005307	Nxt2	1	0	1	1									46	rno-miR-547-3p	MIMAT0012851	Fbxo11	1	0	1	1
47	rno-miR-375-3p	MIMAT0005307	Otud7b	1	0	1	1									47	rno-miR-547-3p	MIMAT0012851	Fbxo5	1	0	1	1
48	rno-miR-375-3p	MIMAT0005307	Pax6	1	0	1	1									48	rno-miR-547-3p	MIMAT0012851	Fkrp	1	0	1	1
49	rno-miR-375-3p	MIMAT0005307	Pdk1	0	1	0	1									49	rno-miR-547-3p	MIMAT0012851	Fundc1	1	0	1	1
50	rno-miR-375-3p	MIMAT0005307	Pias1	1	0	1	1									50	rno-miR-547-3p	MIMAT0012851	Galnt3	1	0	1	1
51	rno-miR-375-3p	MIMAT0005307	Pitpna	1	0	1	1									51	rno-miR-547-3p	MIMAT0012851	Gbf1	1	0	1	1
52	rno-miR-375-3p	MIMAT0005307	Ppp2r2a	1	0	1	1									52	rno-miR-547-3p	MIMAT0012851	Gcc2	1	0	1	1
53	rno-miR-375-3p	MIMAT0005307	Prickle2	1	0	1	1									53	rno-miR-547-3p	MIMAT0012851	Glt8d1	1	0	1	1
54	rno-miR-375-3p	MIMAT0005307	Psapl1	1	0	1	1									54	rno-miR-547-3p	MIMAT0012851	Gng10	1	0	1	1
55	rno-miR-375-3p	MIMAT0005307	Ptpn4	1	0	1	1									55	rno-miR-547-3p	MIMAT0012851	Gnrhr	1	0	1	1
56	rno-miR-375-3p	MIMAT0005307	Rasd1	1	1	0	1									56	rno-miR-547-3p	MIMAT0012851	Hapln1	1	0	1	1
57	rno-miR-375-3p	MIMAT0005307	Rb1cc1	1	0	1	1									57	rno-miR-547-3p	MIMAT0012851	Hnrnpab	1	0	1	1
58	rno-miR-375-3p	MIMAT0005307	Reep3	1	0	1	1									58	rno-miR-547-3p	MIMAT0012851	Hnrnph3	1	0	1	1
59	rno-miR-375-3p	MIMAT0005307	Rims1	1	0	1	1									59	rno-miR-547-3p	MIMAT0012851	Hp1bp3	1	0	1	1
60	rno-miR-375-3p	MIMAT0005307	Rnf139	1	0	1	1									60	rno-miR-547-3p	MIMAT0012851	Igf1	1	0	1	1
61	rno-miR-375-3p	MIMAT0005307	Rtkn2	1	0	1	1									61	rno-miR-547-3p	MIMAT0012851	Ing2	1	0	1	1
62	rno-miR-375-3p	MIMAT0005307	Sec24a	1	0	1	1									62	rno-miR-547-3p	MIMAT0012851	Ipo7	1	0	1	1
63	rno-miR-375-3p	MIMAT0005307	Sema3c	1	0	1	1									63	rno-miR-547-3p	MIMAT0012851	Kif3b	1	0	1	1
64	rno-miR-375-3p	MIMAT0005307	Slc7a11	1	0	1	1									64	rno-miR-547-3p	MIMAT0012851	Kitlg	1	0	1	1
65	rno-miR-375-3p	MIMAT0005307	Slco1c1	1	0	1	1									65	rno-miR-547-3p	MIMAT0012851	Klf4	1	0	1	1
66	rno-miR-375-3p	MIMAT0005307	Socs5	1	0	1	1									66	rno-miR-547-3p	MIMAT0012851	Klf5	1	0	1	1
67	rno-miR-375-3p	MIMAT0005307	Sos1	1	0	1	1									67	rno-miR-547-3p	MIMAT0012851	Klhl31	1	0	1	1
68	rno-miR-375-3p	MIMAT0005307	Spag9	1	0	1	1									68	rno-miR-547-3p	MIMAT0012851	Lpar1	1	0	1	1
69	rno-miR-375-3p	MIMAT0005307	Sstr1	1	0	1	1									69	rno-miR-547-3p	MIMAT0012851	Lpar4	1	0	1	1
70	rno-miR-375-3p	MIMAT0005307	Strada	1	0	1	1									70	rno-miR-547-3p	MIMAT0012851	Lpp	1	0	1	1
71	rno-miR-375-3p	MIMAT0005307	Sypl2	1	0	1	1									71	rno-miR-547-3p	MIMAT0012851	Lrp6	1	0	1	1
72	rno-miR-375-3p	MIMAT0005307	Taf1	1	0	1	1									72	rno-miR-547-3p	MIMAT0012851	Lrrc8c	1	0	1	1
73	rno-miR-375-3p	MIMAT0005307	Ticam2	1	0	1	1									73	rno-miR-547-3p	MIMAT0012851	Lrrtm4	1	0	1	1
74	rno-miR-375-3p	MIMAT0005307	Tmem135	1	0	1	1									74	rno-miR-547-3p	MIMAT0012851	Luc7l3	1	0	1	1
75	rno-miR-375-3p	MIMAT0005307	Tpp2	1	0	1	1									75	rno-miR-547-3p	MIMAT0012851	Ly6e	1	0	1	1
76	rno-miR-375-3p	MIMAT0005307	Trim23	1	0	1	1									76	rno-miR-547-3p	MIMAT0012851	Lyve1	1	0	1	1
77	rno-miR-375-3p	MIMAT0005307	Tsc22d2	1	0	1	1									77	rno-miR-547-3p	MIMAT0012851	Map4k4	1	0	1	1
78	rno-miR-375-3p	MIMAT0005307	Ttc17	1	0	1	1									78	rno-miR-547-3p	MIMAT0012851	Mark2	1	0	1	1
79	rno-miR-375-3p	MIMAT0005307	Ube3a	1	0	1	1									79	rno-miR-547-3p	MIMAT0012851	Masp1	1	0	1	1
80	rno-miR-375-3p	MIMAT0005307	Usp32	1	0	1	1									80	rno-miR-547-3p	MIMAT0012851	Mbd2	1	0	1	1
81	rno-miR-375-3p	MIMAT0005307	Ust	1	0	1	1									81	rno-miR-547-3p	MIMAT0012851	Mbnl2	1	0	1	1
82	rno-miR-375-3p	MIMAT0005307	Wbp1l	1	0	1	1									82	rno-miR-547-3p	MIMAT0012851	Mcam	1	0	1	1
83	rno-miR-375-3p	MIMAT0005307	Ywhaz	1	1	1	1									83	rno-miR-547-3p	MIMAT0012851	Mdga1	1	0	1	1
84	rno-miR-375-3p	MIMAT0005307	Zfhx4	1	0	1	1									84	rno-miR-547-3p	MIMAT0012851	Mdga2	1	0	1	1
85	rno-miR-375-3p	MIMAT0005307	Zfp36l2	1	0	1	1									85	rno-miR-547-3p	MIMAT0012851	Mdh1	1	0	1	1
86	rno-miR-375-3p	MIMAT0005307	Zfyve26	1	0	1	1									86	rno-miR-547-3p	MIMAT0012851	Mitf	1	0	1	1
																87	rno-miR-547-3p	MIMAT0012851	Mrgprf	1	0	1	1
																88	rno-miR-547-3p	MIMAT0012851	Naa15	1	0	1	1
																89	rno-miR-547-3p	MIMAT0012851	Ncoa1	1	0	1	1
																90	rno-miR-547-3p	MIMAT0012851	Ndfip2	1	0	1	1
																91	rno-miR-547-3p	MIMAT0012851	Ndc1	1	0	1	1
																92	rno-miR-547-3p	MIMAT0012851	Nell1	1	0	1	1
																93	rno-miR-547-3p	MIMAT0012851	Nfatc1	1	0	1	1
																94	rno-miR-547-3p	MIMAT0012851	Paip1	1	0	1	1
																95	rno-miR-547-3p	MIMAT0012851	Pcdha4	1	0	1	1
																96	rno-miR-547-3p	MIMAT0012851	Pcsk1	1	0	1	1
																97	rno-miR-547-3p	MIMAT0012851	Pdgfrb	1	0	1	1
																98	rno-miR-547-3p	MIMAT0012851	Pdk1	1	0	1	1
																99	rno-miR-547-3p	MIMAT0012851	Phf12	1	0	1	1
																100	rno-miR-547-3p	MIMAT0012851	Pitpnm2	1	0	1	1
																101	rno-miR-547-3p	MIMAT0012851	Plagl1	1	0	1	1
																102	rno-miR-547-3p	MIMAT0012851	Pnrc2	1	0	1	1
																103	rno-miR-547-3p	MIMAT0012851	Ppp1r2	1	0	1	1
																104	rno-miR-547-3p	MIMAT0012851	Ppp4r2	1	0	1	1
																105	rno-miR-547-3p	MIMAT0012851	Ptgfrn	1	0	1	1
																106	rno-miR-547-3p	MIMAT0012851	Ptp4a1	1	0	1	1
																107	rno-miR-547-3p	MIMAT0012851	Ptpdc1	1	0	1	1
																108	rno-miR-547-3p	MIMAT0012851	Ptpn13	1	0	1	1
																109	rno-miR-547-3p	MIMAT0012851	Ptpn5	1	0	1	1
																110	rno-miR-547-3p	MIMAT0012851	Pygo2	1	0	1	1
																111	rno-miR-547-3p	MIMAT0012851	Rad54l2	1	0	1	1
																112	rno-miR-547-3p	MIMAT0012851	Ralgapa1	1	0	1	1
																113	rno-miR-547-3p	MIMAT0012851	Rasal2	1	0	1	1
																114	rno-miR-547-3p	MIMAT0012851	Rbm18	1	0	1	1
																115	rno-miR-547-3p	MIMAT0012851	Rbpj	1	0	1	1
																116	rno-miR-547-3p	MIMAT0012851	Reep4	1	0	1	1
																117	rno-miR-547-3p	MIMAT0012851	Rfesd	1	0	1	1
																118	rno-miR-547-3p	MIMAT0012851	Rhoq	1	0	1	1
																119	rno-miR-547-3p	MIMAT0012851	Rnf19a	1	0	1	1
																120	rno-miR-547-3p	MIMAT0012851	Rnf32	1	0	1	1
																121	rno-miR-547-3p	MIMAT0012851	Rpia	1	0	1	1
																122	rno-miR-547-3p	MIMAT0012851	Rptor	1	0	1	1
																123	rno-miR-547-3p	MIMAT0012851	Scml4	1	0	1	1
																124	rno-miR-547-3p	MIMAT0012851	Senp8	1	0	1	1
																125	rno-miR-547-3p	MIMAT0012851	Slc10a3	1	0	1	1
																126	rno-miR-547-3p	MIMAT0012851	Slc20a2	1	0	1	1
																127	rno-miR-547-3p	MIMAT0012851	Slc2a2	1	0	1	1
																128	rno-miR-547-3p	MIMAT0012851	Slc38a2	1	0	1	1
																129	rno-miR-547-3p	MIMAT0012851	Slc39a10	1	0	1	1
																130	rno-miR-547-3p	MIMAT0012851	Slc44a1	1	0	1	1
																131	rno-miR-547-3p	MIMAT0012851	Slc7a6	1	0	1	1
																132	rno-miR-547-3p	MIMAT0012851	Slc8a1	1	0	1	1
																133	rno-miR-547-3p	MIMAT0012851	Smad2	1	0	1	1
																134	rno-miR-547-3p	MIMAT0012851	Snap91	1	0	1	1
																135	rno-miR-547-3p	MIMAT0012851	Smurf2	1	0	1	1
																136	rno-miR-547-3p	MIMAT0012851	Spag9	1	0	1	1
																137	rno-miR-547-3p	MIMAT0012851	Specc1l	1	0	1	1
																138	rno-miR-547-3p	MIMAT0012851	Spock3	1	0	1	1
																139	rno-miR-547-3p	MIMAT0012851	Srp72	1	0	1	1
																140	rno-miR-547-3p	MIMAT0012851	Srsf6	1	0	1	1
																141	rno-miR-547-3p	MIMAT0012851	Stc1	1	0	1	1
																142	rno-miR-547-3p	MIMAT0012851	Stx16	1	0	1	1
																143	rno-miR-547-3p	MIMAT0012851	Tango2	1	0	1	1
																144	rno-miR-547-3p	MIMAT0012851	Tle3	1	0	1	1
																145	rno-miR-547-3p	MIMAT0012851	Tmcc3	1	0	1	1
																146	rno-miR-547-3p	MIMAT0012851	Tmed2	1	0	1	1
																147	rno-miR-547-3p	MIMAT0012851	Tmem109	1	0	1	1
																148	rno-miR-547-3p	MIMAT0012851	Tmem150a	1	0	1	1
																149	rno-miR-547-3p	MIMAT0012851	Tmem179b	1	0	1	1
																150	rno-miR-547-3p	MIMAT0012851	Tmem185b	1	0	1	1
																151	rno-miR-547-3p	MIMAT0012851	Tmem200a	1	0	1	1
																152	rno-miR-547-3p	MIMAT0012851	Tnpo1	1	0	1	1
																153	rno-miR-547-3p	MIMAT0012851	Trim2	1	0	1	1
																154	rno-miR-547-3p	MIMAT0012851	Trip4	1	0	1	1
																155	rno-miR-547-3p	MIMAT0012851	Trmt6	1	0	1	1
																156	rno-miR-547-3p	MIMAT0012851	Tspyl4	1	0	1	1
																157	rno-miR-547-3p	MIMAT0012851	Ube2d2	1	0	1	1
																158	rno-miR-547-3p	MIMAT0012851	Ube2g1	1	0	1	1
																159	rno-miR-547-3p	MIMAT0012851	Ube2e3	1	0	1	1
																160	rno-miR-547-3p	MIMAT0012851	Ube2h	1	0	1	1
																161	rno-miR-547-3p	MIMAT0012851	Ubp1	1	0	1	1
																162	rno-miR-547-3p	MIMAT0012851	Ubr7	1	0	1	1
																163	rno-miR-547-3p	MIMAT0012851	Usp46	1	0	1	1
																164	rno-miR-547-3p	MIMAT0012851	Usp8	1	0	1	1
																165	rno-miR-547-3p	MIMAT0012851	Vav3	1	0	1	1
																166	rno-miR-547-3p	MIMAT0012851	Wdr26	1	0	1	1
																167	rno-miR-547-3p	MIMAT0012851	Zbtb4	1	0	1	1
																168	rno-miR-547-3p	MIMAT0012851	Zbtb8b	1	0	1	1
																169	rno-miR-547-3p	MIMAT0012851	Zdhhc14	1	0	1	1
																170	rno-miR-547-3p	MIMAT0012851	Zfhx4	1	0	1	1
																171	rno-miR-547-3p	MIMAT0012851	Zmat4	1	0	1	1
																172	rno-miR-547-3p	MIMAT0012851	LRRTM1	1	0	1	1
